# Supplementary material for: Local stimulation of osteocytes using a magnetically actuated oscillating beam
Source: PLoS One. 2020 Jun 29;15(6):e0235366. doi: 10.1371/journal.pone.0235366 (PMC7323988; doi:10.1371/journal.pone.0235366)
Supplement: S1 Data — Complied data showing calcium response from the three experimental trials. (XLSX) [file pone.0235366.s001.xlsx]

## Sheet: Ca Reponse without Dextran
	20180613
	t3 (1:30min)	Time	Real Time	Magnitude	Peak #	Distance/height	Height	Distance	T x M			X	Y	Scale			No Dextran Summary
	E86	275380	185380	0.041		2.56884	25	64.221	7600.58			81	-59	173 pixel = 0.25 mm		Time	77925	17075.7
	E113	180602	90602	0.05	2	1.3548	25	33.87	4530.1			145	17			Mag	0.0326056	0.0155699
	E119	106719	16719	0.024	2	1.9598	25	48.995	401.256			-57	-45			Multi Peak %	0.0613052	0.0173282
	E155	93286	3286	0.024		4.39632	25	109.908	78.864			124	-113			Response %	0.0931762	0.0236517
Responding %	0.097561		73996.8	0.03475	0.0487805
	t4 (1min)
	E113	77981	17981	0.053		6.83621	14	95.707	952.993			-93	-101
	E125	105402	45402	0.069	3	4.49914	14	62.988	3132.74			-22	-61
	E131	96032	36032	0.051		3.16386	14	44.294	1837.63			-4	-66
	E140	266428	206428	0.031	2	7.21321	14	100.985	6399.27			-48	-132
Responding %	0.108108		76460.8	0.051	0.0540541
	20180619
	T1 (1min)
	E53	76121	16121	0.023	3	5.13773	11	56.515	370.783			71	142
	E56	60210	210	0.03	4	3.89964	11	42.896	6.3			-41	101
	E80	117167	57167	0.035		1.01173	11	11.129	2000.85			144	57
	E113	104480	44480	0.02	3	0.366364	11	4.03	889.6			71	-13
	E152	292545	232545	0.027		4.36655	11	48.032	6278.72			140	-43
	E161	61196	1196	0.017	2	4.54773	11	50.025	20.332			-33	-59
	E167	209707	149707	0.043	2	6.18718	11	68.059	6437.4			176	-66
	E194	120899	60899	0.02		7.81573	11	85.973	1217.98			85	-105
	E200	119406	59406	0.054	2	7.74045	11	85.145	3207.92			59	-120
Responding %	0.121622		69081.2	0.0298889	0.0810811
	20180625
	T1(1min)
	E47	133977	73977	0.01		3.7776	20	75.552	739.77			18	118
	E62	126301	66301	0.011		0.79095	20	15.819	729.311			-37	-3
Responding %	0.0740741
			106775	0.0175
	T2 (1:30min)
	E125	270048	180048	0.013		8.1266	15	121.899	2340.62			-133	-30
	E128	365646		0.036		1.23587	15	18.538	0			-6	28
Responding %	0.0645161
	Average		77925	0.0326056	0.0613052
	Standard Deviation		17075.7	0.0155699	0.0173282

## Sheet: Ca Reponse with Dextran Data
	t1 (1 min)	Time (ms)	Mag	Repeat	Real Time	Scale		W	H	A	L		X	Y		Distance	Real Time			Y	N		Real Time	Mag
	E47	300214	0.12		240214	173 pixel = 0.25 mm		3	119	91.444	119.038		-3	119		119.038	240214	0	Y	240214
	E74	76908	0.15		16908	0.00144509		51	61	129.898	79.511		-51	61		79.511	16908	75	Y	16908
	E80	333424	0.05		273424			50	145	109.026	153.379		-50	145		153.379	273424		Y	273424			273424	0.05
	E92	205089	0.14	2	145089			71	3	177.58	71.063		-71	3		71.063	145089		Y	145089
	E104	104875	0.06		44875			99	15	-8.616	100.13		99	-15		100.13	44875		N		44875		44875	0.06
	E107	71664	0.05	2	11664			83	45	-28.465	94.414		83	-45		94.414	11664		N		11664		11664	0.05
	E113	78656	0.03		18656			34	81	-67.23	87.846		34	-81		87.846	18656		N		18656		18656	0.03
	E131	118858	0.06		58858			85	74	-138.958	112.699		-85	-74		112.699	58858		N		58858		58858	0.06
	E167	400273	0.04		340273			164	88	-151.783	186.118		-164	-88		186.118	340273		N		340273		340273	0.04
	E108	145718	0.05		85718			59	62	-46.42	85.586		59	-62		85.586	85718		N		85718		85718	0.05
	E185	364887	0.07		304887			56	128	-66.371	139.714		56	-128		139.714	304887		N		304887		304887	0.07
Responding %	0.215686		0.0745455	0.0392157	140051
	t3
	E182	135038	0.03		75038			63	25	-158.356	67.779		-63	-25		67.779	75038		N		75038		75038	0.03
	E197	164623	0.03		104623			62	14	-12.724	63.561		62	-14		63.561	104623		N		104623		104623	0.03
	E200	126942	0.03		66942			20	45	-113.962	49.244		-20	-45		49.244	66942		N		66942		66942	0.03
	E203	121215	0.04		61215			14	51	-74.65	52.887		14	-51		52.887	61215		N		61215		61215	0.04
	E206	96735	0.04		36735			42	53	-51.605	67.624		42	-53		67.624	36735		N		36735		36735	0.04
	E215	231059	0.04		171059			97	32	-18.258	102.142		97	-32		102.142	171059		N		171059		171059	0.04
	E218	368622	0.03		308622			129	42	18.034	135.665		129	42		135.665	308622		N		308622		308622	0.03
	E224	211682	0.02		151682			61	62	-45.466	86.977		61	-62		86.977	151682		N		151682		151682	0.02
	E227	172275	0.03	3	112275			51	81	-57.804	95.718		51	-81		95.718	112275		N		112275		112275	0.03
	E236	188242	0.03		128242			86	87	-134.669	122.332		-86	-87		122.332	128242		N		128242		128242	0.03
	E242	197824	0.04		137824			79	86	-47.429	116.778		79	-86		116.778	137824		N		137824		137824	0.04
	E248	256618	0.03		196618			82	114	-54.273	140.428		82	-114		140.428	196618		N		196618		196618	0.03
	E257	149936	0.05		89936			112	87	142.16	141.82		-112	87		141.82	89936		N		89936		89936	0.05
Responding %	0.276596		0.0338462	0.00211416	126216
	t4
	E179	412216	0.05		352216			87	112	127.84	141.82		-87	112		141.82	352216		N		352216		352216	0.05
	E185	427034	0.03		367034			132	118	138.205	177.054		-132	118		177.054	367034		N		367034		367034	0.03
	E191	276785	0.01		216785			28	104	74.932	107.703		28	104		107.703	216785		Y	216785			216785	0.01
	E203	112064	0.05		52064			73	70	43.798	101.139		73	70		101.139	52064		Y	52064			52064	0.05
	E206	237278	0.02		177278			57	69	129.56	89.499		-57	69		89.499	177278		Y	177278			177278	0.02
	E212	222587	0.04	4	162587			126	58	155.283	138.708		-126	58		138.708	162587		N		162587		162587	0.04
	E215	193880	0.05	2	133880			53	51	136.102	73.553		-53	51		73.553	133880		Y	133880			133880	0.05
	E251	342166	0.03		282166			120	37	-162.864	125.575		-120	-37		125.575	282166		N		282166		282166	0.03
	E287	185228	0.07	3	125228			20	86	-103.092	88.295		-20	-86		88.295	125228		N		125228		125228	0.07
	E296	263360	0.03		203360			138	78	-150.524	158.518		-138	-78		158.518	203360		N		203360		203360	0.03
	E299	362373	0.03		302373			122	107	-138.748	162.274		-122	-107		162.274	302373		N		302373		302373	0.03
	E308	313831	0.03	2	253831			148	121	-140.732	191.167		-148	-121		191.167	253831		N		253831		253831	0.03
	E314	301707	0.04	4	241707			19	156	-83.056	157.153		19	-156		157.153	241707		N		241707		241707	0.04
	E326	392009	0.07		332009			204	9	177.474	204.198		-204	9		204.198	332009		N		332009		332009	0.07
	E332	111810	0.05	3	51810			103	36	-19.265	109.11		103	-36		109.11	51810		N		51810		51810	0.05
Responding %	0.283019		0.04	0.113208	216955
	Response %		Mag	Peak %	Time
Average	0.258434		0.0494639	0.0515125	161074
Standard Deviation	0.0371593		0.0219381	0.0565583	48886.2

## Sheet: Comparison
	No Dextran		Dextran
Average Time	86578.5	26972.9	148992	39004.1
Average Mag	0.0332847	0.0138644	0.0494639	0.0219381
Multi Peak %	0.0459789	0.0337603	0.0515125	0.0565583
Response %	0.0979517	0.0243687	0.258434	0.0371593
	Time
	ND	D
	73996.8	112779
	76460.8	143909
	69081.2	190289
	126775
Average	86578.5	148992
Std.Dev	26972.9	39004.1
P-Value	0.052668
	Mag
	ND	D
	0.03475	0.0745455
	0.051	0.0338462
	0.0298889	0.04
	0.0175
Average	0.0332847	0.0494639
Std.Dev	0.0138644	0.0219381
P-Value	0.281293
	Multi Peak
	ND	D
	0.0487805	0.0392157
	0.0540541	0.00211416
	0.0810811	0.113208
	0
Average	0.0459789	0.0515125
Std.Dev	0.0337603	0.0565583
Stats	0.876521
	Response %
	ND	D
	0.097561	0.215686
	0.108108	0.276596
	0.121622	0.283019
	0.0645161
Average	0.0979517	0.258434
Std.Dev	0.0243687	0.0371593
Stats	0.000934627

## Sheet: Graph of all responding cells
X	Y	Distance	Real Time
83	-45	94.414	11664
-51	61	79.511	16908
34	-81	87.846	18656
42	-53	67.624	36735
99	-15	100.13	44875
103	-36	109.11	51810
73	70	101.139	52064
-85	-74	112.699	58858
14	-51	52.887	61215
-20	-45	49.244	66942
-63	-25	67.779	75038
59	-62	85.586	85718
-112	87	141.82	89936
62	-14	63.561	104623
51	-81	95.718	112275
-20	-86	88.295	125228
-86	-87	122.332	128242
-53	51	73.553	133880
79	-86	116.778	137824
-71	3	71.063	145089
61	-62	86.977	151682
-126	58	138.708	162587
97	-32	102.142	171059
-57	69	89.499	177278
82	-114	140.428	196618
-138	-78	158.518	203360
28	104	107.703	216785
-3	119	119.038	240214
19	-156	157.153	241707
-148	-121	191.167	253831
-50	145	153.379	273424
-120	-37	125.575	282166
-122	-107	162.274	302373
56	-128	139.714	304887
129	42	135.665	308622
-204	9	204.198	332009
-164	-88	186.118	340273
-87	112	141.82	352216
-132	118	177.054	367034

## Sheet: Sample Ca Curve
0	0.69186	0	0.814105	0	0.706569	0	0.872127
582	0.698162	582	0.814793	582	0.720599	582	0.871632
1748	0.704986	1748	0.81473	1748	0.717555	1748	0.879672
2331	0.703672	2331	0.813659	2331	0.710441	2331	0.87018
3496	0.705382	3496	0.812129	3496	0.721409	3496	0.878748
4078	0.705793	4078	0.815635	4078	0.715376	4078	0.870004
5244	0.71447	5244	0.81895	5244	0.724255	5244	0.871038
5826	0.706236	5826	0.821908	5826	0.724561	5826	0.882135
6992	0.711461	6992	0.810165	6992	0.728577	6992	0.880255
7574	0.713741	7574	0.818912	7574	0.716654	7574	0.878044
8739	0.708675	8739	0.816387	8739	0.724129	8739	0.884676
9322	0.701882	9322	0.816196	9322	0.724777	9322	0.876592
10487	0.712316	10487	0.820263	10487	0.72773	10487	0.884401
11070	0.71124	11070	0.814895	11070	0.722111	11070	0.879936
12235	0.707883	12235	0.816591	12235	0.728631	12235	0.881409
12818	0.704305	12818	0.82266	12818	0.726308	12818	0.882124
13983	0.712712	13983	0.819766	13983	0.730918	13983	0.882058
14566	0.711366	14566	0.821615	14566	0.721643	14566	0.884335
15731	0.708865	15731	0.817904	15731	0.724363	15731	0.882542
16314	0.713029	16314	0.8177	16314	0.725209	16314	0.87855
17479	0.71086	17479	0.827671	17479	0.728055	17479	0.871225
18062	0.70516	18062	0.82289	18062	0.722508	18062	0.882157
19227	0.708421	19227	0.82238	19227	0.718654	19227	0.883004
19810	0.71295	19810	0.8183	19810	0.734376	19810	0.880002
20975	0.71162	20975	0.821985	20975	0.72384	20975	0.886348
21558	0.720739	21558	0.824598	21558	0.725947	21558	0.880574
22723	0.712775	22723	0.819218	22723	0.720635	22723	0.876977
23305	0.710875	23305	0.821781	23305	0.725389	23305	0.884533
24471	0.712934	24471	0.817012	24471	0.726866	24471	0.886447
25053	0.711556	25053	0.821003	25053	0.726182	25053	0.882036
26219	0.714232	26219	0.824917	26219	0.731386	26219	0.879551
26801	0.713535	26801	0.822138	26801	0.721643	26801	0.884258
27967	0.712047	27967	0.819932	27967	0.725029	27967	0.880585
28549	0.711794	28549	0.818287	28549	0.729639	28549	0.879738
29715	0.710353	29715	0.8177	29715	0.730882	29715	0.888184
30297	0.717034	30297	0.819039	30297	0.726434	30297	0.885116
31462	0.720106	31462	0.826715	31462	0.723066	31462	0.881409
32045	0.727468	32045	0.824688	32045	0.7204	32045	0.878286
33210	0.740039	33210	0.823438	33210	0.732737	33210	0.889284
33793	0.741259	33793	0.820952	33793	0.727262	33793	0.893915
34958	0.737142	34958	0.820518	34958	0.729117	34958	0.886667
35541	0.729542	35541	0.829724	35541	0.730072	35541	0.886183
36706	0.731743	36706	0.827085	36706	0.724669	36706	0.880871
37289	0.729131	37289	0.820952	37289	0.728181	37289	0.879364
38454	0.72636	38454	0.825669	38454	0.7338	38454	0.884742
39037	0.72902	39037	0.822762	39037	0.732539	39037	0.885864
40202	0.732281	40202	0.828576	40202	0.732017	40202	0.884269
40785	0.72294	40785	0.82303	40785	0.732089	40785	0.879485
41950	0.726249	41950	0.823706	41950	0.735673	41950	0.882047
42533	0.726629	42533	0.825083	42533	0.734466	42533	0.881321
43698	0.723368	43698	0.823566	43698	0.730756	43698	0.880134
44280	0.714026	44280	0.817343	44280	0.730738	44280	0.87833
45446	0.711192	45446	0.819473	45446	0.731044	45446	0.881651
46028	0.717794	46028	0.830247	46028	0.731639	46028	0.881442
47194	0.718	47194	0.822826	47194	0.729459	47194	0.883268
47776	0.719853	47776	0.828882	47776	0.732899	47776	0.883103
48942	0.718095	48942	0.828258	48942	0.729333	48942	0.886139
49524	0.715974	49524	0.829749	49524	0.72656	49524	0.885039
50689	0.715325	50689	0.816323	50689	0.729946	50689	0.884401
51272	0.71534	51272	0.822342	51272	0.73117	51272	0.878836
52437	0.714264	52437	0.828921	52437	0.72991	52437	0.882399
53020	0.709466	53020	0.824356	53020	0.725659	53020	0.881244
54185	0.846578	54185	0.910816	54185	0.846343	54185	0.934993
54768	0.91857	54768	0.950367	54768	0.916815	54768	0.971321
55933	0.723051	55933	0.829864	55933	0.736123	55933	0.888987
56516	0.720739	56516	0.833243	56516	0.736681	56516	0.88714
57681	0.708944	57681	0.827556	57681	0.724975	57681	0.883444
58264	0.712712	58264	0.822482	58264	0.726974	58264	0.880937
59429	0.721373	59429	0.818567	59429	0.732251	59429	0.887481
60012	0.713741	60012	0.826167	60012	0.734268	60012	0.886414
61177	0.714169	61177	0.825108	61177	0.728109	61177	0.885677
61760	0.703212	61760	0.823234	61760	0.733277	61760	0.88593
62925	0.713931	62925	0.816706	62925	0.727604	62925	0.878572
63508	0.719932	63508	0.828729	63508	0.731008	63508	0.879298
64673	0.703988	64673	0.816005	64673	0.73	64673	0.880035
65255	0.731426	65255	0.831369	65255	0.735223	65255	0.884027
66421	0.731411	66421	0.833001	66421	0.733728	66421	0.887041
67003	0.716813	67003	0.824407	67003	0.727821	67003	0.884632
68169	0.730603	68169	0.82479	68169	0.735889	68169	0.889911
68751	0.700014	68751	0.819613	68751	0.722237	68751	0.892859
69917	0.710717	69917	0.818223	69917	0.732143	69917	0.885941
70499	0.727927	70499	0.830629	70499	0.731531	70499	0.883763
71664	0.712918	71664	0.819587	71664	0.734574	71664	0.891198
72247	0.730334	72247	0.826932	72247	0.740643	72247	0.883334
73412	0.734846	73412	0.824101	73412	0.742174	73412	0.889702
73995	0.721135	73995	0.820314	73995	0.739041	73995	0.890197
75160	0.736065	75160	0.824394	75160	0.743453	75160	0.888712
75743	0.714359	75743	0.816387	75743	0.731837	75743	0.885721
76908	0.720771	76908	0.819422	76908	0.728127	76908	0.886843
77491	0.756854	77491	0.827888	77491	0.736897	77491	0.887338
78656	0.738472	78656	0.820493	78656	0.728991	78656	0.887437
79239	0.772227	79239	0.833307	79239	0.740643	79239	0.887657
80404	0.849238	80404	0.833957	80404	0.743093	80404	0.880376
80987	0.834276	80987	0.824241	80987	0.731458	80987	0.887635
82152	0.87142	82152	0.825185	82152	0.742661	82152	0.887964
82735	0.847987	82735	0.820327	82735	0.735655	82735	0.891451
83900	0.823114	83900	0.812881	83900	0.738536	83900	0.883466
84483	0.855777	84483	0.833575	84483	0.740535	84483	0.889702
85648	0.808627	85648	0.83031	85648	0.733692	85648	0.890967
86230	0.807994	86230	0.831828	86230	0.747883	86230	0.894607
87396	0.80421	87396	0.844412	87396	0.747721	87396	0.888987
87978	0.756015	87978	0.818669	87978	0.73796	87978	0.888415
89144	0.749887	89144	0.826944	89144	0.741886	89144	0.886898
89726	0.741892	89726	0.8177	89726	0.740571	89726	0.882905
90892	0.715071	90892	0.828003	90892	0.731495	90892	0.888602
91474	0.750315	91474	0.833358	91474	0.742931	91474	0.889405
92639	0.727088	92639	0.835627	92639	0.737042	92639	0.897115
93222	0.739042	93222	0.834735	93222	0.749216	93222	0.894047
94387	0.740229	94387	0.833587	94387	0.749576	94387	0.895003
94970	0.705033	94970	0.827199	94970	0.733061	94970	0.880739
96135	0.716053	96135	0.832695	96135	0.735439	96135	0.894398
96718	0.708184	96718	0.833524	96718	0.730234	96718	0.88913
97883	0.699413	97883	0.828041	97883	0.726992	97883	0.886326
98466	0.726075	98466	0.827748	98466	0.740193	98466	0.890857
99631	0.719821	99631	0.836188	99631	0.74511	99631	0.887876
100214	0.721911	100214	0.836775	100214	0.740013	100214	0.900613
101379	0.72408	101379	0.837514	101379	0.742426	101379	0.893673
101962	0.69604	101962	0.82697	101962	0.730342	101962	0.885193
103127	0.706347	103127	0.835806	103127	0.734484	103127	0.894113
103710	0.706585	103710	0.838075	103710	0.734106	103710	0.897412
104875	0.704511	104875	0.831216	104875	0.727136	104875	0.890648
105457	0.725584	105457	0.840587	105457	0.736357	105457	0.888294
106623	0.723494	106623	0.839733	106623	0.73416	106623	0.905452
107205	0.707566	107205	0.833434	107205	0.733674	107205	0.900646
108371	0.728672	108371	0.836482	108371	0.738698	108371	0.91017
108953	0.693602	108953	0.834709	108953	0.724381	108953	0.902801
110119	0.705239	110119	0.829252	110119	0.729135	110119	0.903461
110701	0.72009	110701	0.834276	110701	0.739815	110701	0.916648
111867	0.703624	111867	0.834123	111867	0.726398	111867	0.910621
112449	0.729637	112449	0.842653	112449	0.739041	112449	0.918188
113614	0.72161	113614	0.838624	113614	0.739509	113614	0.924578
114197	0.716591	114197	0.835551	114197	0.729892	114197	0.923412
115362	0.721547	115362	0.8438	115362	0.742787	115362	0.93385
115945	0.703102	115945	0.83184	115945	0.726146	115945	0.929549
117110	0.712395	117110	0.834097	117110	0.730252	117110	0.946201
117693	0.723447	117693	0.844323	117693	0.740481	117693	0.956682
118858	0.702167	118858	0.840919	118858	0.733494	118858	0.943143
119441	0.727674	119441	0.838139	119441	0.745128	119441	0.952998
120606	0.727057	120606	0.845955	120606	0.735619	120606	0.947575
121189	0.704732	121189	0.850239	121189	0.728091	121189	0.953866
122354	0.721689	122354	0.847817	122354	0.736555	122354	0.940767
122937	0.698874	122937	0.843201	122937	0.723084	122937	0.942483
124102	0.702674	124102	0.836252	124102	0.728253	124102	0.935829
124685	0.718776	124685	0.842895	124685	0.73461	124685	0.932266
125850	0.704115	125850	0.842206	125850	0.730882	125850	0.934916
126433	0.723716	126433	0.84292	126433	0.745524	126433	0.916648
127598	0.719093	127598	0.839695	127598	0.738284	127598	0.923016
128180	0.706078	128180	0.838522	128180	0.733998	128180	0.913723
129346	0.716544	129346	0.843889	129346	0.737942	129346	0.908311
129928	0.705287	129928	0.829941	129928	0.726722	129928	0.911303
131094	0.703608	131094	0.833804	131094	0.719698	131094	0.908289
131676	0.726851	131676	0.844106	131676	0.742985	131676	0.899755
132841	0.714628	132841	0.830871	132841	0.729549	132841	0.90389
133424	0.730049	133424	0.838292	133424	0.735277	133424	0.899194
134589	0.729463	134589	0.84329	134589	0.735313	134589	0.892881
135172	0.702642	135172	0.831687	135172	0.730432	135172	0.889449
136337	0.713583	136337	0.838534	136337	0.731693	136337	0.893904
136920	0.707487	136920	0.841798	136920	0.732521	136920	0.89805
138085	0.703846	138085	0.849959	138085	0.724038	138085	0.890879
138668	0.729986	138668	0.866967	138668	0.742192	138668	0.886106
139833	0.719394	139833	0.858132	139833	0.726884	139833	0.890857
140416	0.716639	140416	0.864519	140416	0.739923	140416	0.883708
141581	0.735369	141581	0.868459	141581	0.741508	141581	0.890252
142164	0.704083	142164	0.871787	142164	0.721787	142164	0.884687
143329	0.717826	143329	0.873024	143329	0.738518	143329	0.881409
143912	0.71067	143912	0.878047	143912	0.733764	143912	0.882773
145077	0.707297	145077	0.869084	145077	0.729748	145077	0.886513
145660	0.724967	145660	0.884869	145660	0.740103	145660	0.888052
146825	0.72541	146825	0.881324	146825	0.731657	146825	0.883081
147408	0.724998	147408	0.878417	147408	0.737546	147408	0.889834
149738	0.728909	149738	0.869543	149738	0.742264	149738	0.881431
150903	0.716939	150903	0.869097	150903	0.739113	150903	0.884104
153234	0.712823	153234	0.861561	153234	0.731224	153234	0.876273
154399	0.717114	154399	0.864558	154399	0.734016	154399	0.877109
156730	0.729938	156730	0.857481	156730	0.741202	156730	0.881552
157895	0.721214	157895	0.846401	157895	0.734628	157895	0.880475
160226	0.705128	160226	0.836558	160226	0.721355	160226	0.881233
161391	0.720264	161391	0.831126	161391	0.73497	161391	0.880695
163721	0.729463	163721	0.830629	163721	0.734412	163721	0.884247
164887	0.725394	164887	0.827544	164887	0.734772	164887	0.884181
167217	0.706664	167217	0.823413	167217	0.723678	167217	0.884874
168383	0.713314	168383	0.826842	168383	0.736123	168383	0.881728
170130	0.709989	170130	0.8183	170130	0.72746	170130	0.885138
171296	0.708627	171296	0.817305	171296	0.729405	171296	0.881299
173626	0.731141	173626	0.826868	173626	0.737258	173626	0.885193
174791	0.733611	174791	0.827964	174791	0.739599	174791	0.891781
177122	0.711667	177122	0.818083	177122	0.732899	177122	0.884808
178287	0.710812	178287	0.816425	178287	0.724651	178287	0.887931
180618	0.737665	180618	0.826626	180618	0.739725	180618	0.886073
181783	0.736176	181783	0.817981	181783	0.739653	181783	0.887723
184114	0.715024	184114	0.821028	184114	0.722904	184114	0.884742
185279	0.71086	185279	0.817586	185279	0.73054	185279	0.883917
187610	0.724919	187610	0.82377	187610	0.727839	187610	0.890461
188775	0.733485	188775	0.824496	188775	0.736429	188775	0.882542
191105	0.717684	191105	0.81997	191105	0.73135	191105	0.88604
192271	0.713235	192271	0.819052	192271	0.721175	192271	0.88527
194601	0.737791	194601	0.823413	194601	0.73362	194601	0.886942
195767	0.741829	195767	0.823043	195767	0.73452	195767	0.893464
198097	0.726819	198097	0.818096	198097	0.728019	198097	0.884797
199262	0.717905	199262	0.821156	199262	0.724777	199262	0.885226
201593	0.734213	201593	0.825733	201593	0.731062	201593	0.883455
202758	0.736968	202758	0.822444	202758	0.736717	202758	0.882608
205089	0.724634	205089	0.81691	205089	0.736357	205089	0.887679
206254	0.718839	206254	0.817586	206254	0.730108	206254	0.882531
208585	0.722497	208585	0.82076	208585	0.868963	208585	0.889009
209750	0.73453	209750	0.822724	209750	0.863326	209750	0.88725
212080	0.728972	212080	0.819766	212080	0.830512	212080	0.88461
213246	0.716939	213246	0.813914	213246	0.815456	213246	0.884038
215576	0.722433	215576	0.823081	215576	0.804362	215576	0.880134
216741	0.737237	216741	0.824955	216741	0.80013	216741	0.886557
219072	0.728038	219072	0.825491	219072	0.792512	219072	0.885897
220237	0.725109	220237	0.826039	220237	0.773061	220237	0.890901
222568	0.719599	222568	0.81909	222568	0.767082	222568	0.887832
223733	0.726423	223733	0.830183	223733	0.772179	223733	0.88891
226064	0.724571	226064	0.822061	226064	0.756762	226064	0.88924
227229	0.718554	227229	0.823566	227229	0.754907	227229	0.886392
229559	0.717826	229559	0.820403	229559	0.744353	229559	0.886216
230725	0.728133	230725	0.826014	230725	0.750621	230725	0.886469
233055	0.733295	233055	0.827709	233055	0.746208	233055	0.885853
234221	0.727072	234221	0.832669	234221	0.743201	234221	0.885138
235968	0.734197	235968	0.831356	235968	0.746281	235968	0.886238
237134	0.72788	237134	0.829023	237134	0.746407	237134	0.891352
239464	0.708849	239464	0.826077	239464	0.733728	239464	0.895146
240630	0.722449	240630	0.829252	240630	0.72746	240630	0.888272
242378	0.712728	242378	0.821742	242378	0.74176	242378	0.88042
243543	0.717019	243543	0.826383	243543	0.731675	243543	0.883829
245873	0.733801	245873	0.823629	245873	0.738374	245873	0.883752
247039	0.731727	247039	0.833893	247039	0.73778	247039	0.897973
249369	0.715087	249369	0.823068	249369	0.731476	249369	0.885666
250535	0.717224	250535	0.827238	250535	0.731603	250535	0.890494
252865	0.729336	252865	0.831445	252865	0.741616	252865	0.888052
254030	0.733659	254030	0.831955	254030	0.74565	254030	0.886194
256361	0.725806	256361	0.821398	256361	0.741166	256361	0.885666
257526	0.714105	257526	0.827378	257526	0.741166	257526	0.887008
259857	0.737031	259857	0.827187	259857	0.725929	259857	0.881519
261022	0.746531	261022	0.830361	261022	0.739707	261022	0.898688
263353	0.734165	263353	0.822966	263353	0.732611	263353	0.888767
264518	0.724302	264518	0.82062	264518	0.725515	264518	0.887514
266848	0.724587	266848	0.826128	266848	0.73452	266848	0.893596
268014	0.737285	268014	0.827607	268014	0.733998	268014	0.897357
270344	0.724397	270344	0.821309	270344	0.727965	270344	0.894047
271509	0.712095	271509	0.825453	271509	0.733998	271509	0.895531
273840	0.722972	273840	0.826791	273840	0.729585	273840	0.893211
275005	0.732281	275005	0.828972	275005	0.73805	275005	0.896433
277336	0.726724	277336	0.825644	277336	0.73724	277336	0.889548
278501	0.722513	278501	0.825032	278501	0.732359	278501	0.88681
280249	0.732408	280249	0.831394	280249	0.736771	280249	0.896774
281414	0.725204	281414	0.824076	281414	0.735889	281414	0.893904
283745	0.72655	283745	0.823502	283745	0.730198	283745	0.890692
284910	0.723605	284910	0.82776	284910	0.73832	284910	0.892188
287241	0.740578	287241	0.830935	287241	0.732377	287241	0.892903
288406	0.726708	288406	0.824216	288406	0.733548	288406	0.892111
290737	0.71504	290737	0.82326	290737	0.726218	290737	0.894179
291902	0.723716	291902	0.838152	291902	0.729838	291902	0.898809
294232	0.73624	294232	0.832376	294232	0.742246	294232	0.893673
295398	0.730223	295398	0.832121	295398	0.727965	295398	0.895223
297728	0.716464	297728	0.818529	297728	0.73479	297728	0.887898
298893	0.724397	298893	0.826995	298893	0.72773	298893	0.894937
301224	0.733532	301224	0.829826	301224	0.740175	301224	0.890395
302389	0.728672	302389	0.836979	302389	0.743885	302389	0.894959
304720	0.717129	304720	0.821258	304720	0.72764	304720	0.884852
305885	0.723241	305885	0.828895	305885	0.726506	305885	0.894695
308216	0.740103	308216	0.829023	308216	0.738861	308216	0.900294
309381	0.731458	309381	0.826995	309381	0.742715	309381	0.893937
311712	0.722243	311712	0.818695	311712	0.728235	311712	0.891319
312877	0.715135	312877	0.837043	312877	0.730108	312877	0.889592
315207	0.734435	315207	0.833064	315207	0.745812	315207	0.895113
316373	0.737918	316373	0.830604	316373	0.743345	316373	0.890637
318703	0.719663	318703	0.82609	318703	0.725263	318703	0.889889
319869	0.716512	319869	0.828105	319869	0.731873	319869	0.889163
322199	0.741401	322199	0.836431	322199	0.743057	322199	0.894717
323364	0.748383	323364	0.832414	323364	0.745632	323364	0.891044
325695	0.727595	325695	0.827327	325695	0.733151	325695	0.890208
326860	0.722164	326860	0.828921	326860	0.730756	326860	0.889218
329191	0.739849	329191	0.829686	329191	0.736303	329191	0.892694
330356	0.746246	330356	0.840103	330356	0.740697	330356	0.902482
332687	0.7256	332687	0.831853	332687	0.731801	332687	0.8888
333852	0.720296	333852	0.834148	333852	0.731152	333852	0.890351
336182	0.731205	336182	0.829979	336182	0.74239	336182	0.889449
337348	0.742573	337348	0.83666	337348	0.743147	337348	0.898974
339678	0.730983	339678	0.824904	339678	0.731332	339678	0.898743
340843	0.722085	340843	0.827697	340843	0.725821	340843	0.894948
343174	0.742177	343174	0.832516	343174	0.735223	343174	0.889196
344339	0.743744	344339	0.832452	344339	0.741364	344339	0.88648
346670	0.731316	346670	0.829851	346670	0.736825	346670	0.891462
347835	0.719124	347835	0.823629	347835	0.73	347835	0.892749
350166	0.731236	350166	0.841199	350166	0.740175	350166	0.891792
351331	0.745217	351331	0.833753	351331	0.739455	351331	0.884984
353662	0.730841	353662	0.832516	353662	0.736411	353662	0.895256
354827	0.732123	354827	0.828117	354827	0.730594	354827	0.890813
357157	0.730112	357157	0.830336	357157	0.737276	357157	0.885127
358323	0.739343	358323	0.831241	358323	0.738644	358323	0.888074
360653	0.739865	360653	0.832924	360653	0.737384	360653	0.891286
361819	0.736778	361819	0.827416	361819	0.734664	361819	0.8964
364149	0.724555	364149	0.823298	364149	0.733133	364149	0.885534
365314	0.728197	365314	0.827607	365314	0.739239	365314	0.890153
367645	0.738345	367645	0.838292	367645	0.744858	367645	0.897236
368810	0.73396	368810	0.826218	368810	0.738158	368810	0.905254
371141	0.724523	371141	0.821615	371141	0.732503	371141	0.896246
372306	0.74034	372306	0.830234	372306	0.735385	372306	0.89871
374637	0.75896	374637	0.830986	374637	0.744155	374637	0.894398
375802	0.749492	375802	0.835768	375802	0.741166	375802	0.887415
378132	0.725077	378132	0.827684	378132	0.725263	378132	0.897962
379298	0.735242	379298	0.826128	379298	0.738176	379298	0.900997
381628	0.761651	381628	0.844361	381628	0.742841	381628	0.895212
382793	0.745787	382793	0.833218	382793	0.734592	382793	0.90466
385124	0.731886	385124	0.82864	385124	0.733259	385124	0.902647
386289	0.729115	386289	0.834799	386289	0.730702	386289	0.895784
388620	0.754685	388620	0.833371	388620	0.747289	388620	0.898138
389785	0.749286	389785	0.841467	389785	0.747037	389785	0.891242
392116	0.716037	392116	0.836061	392116	0.732485	392116	0.88979
393281	0.725505	393281	0.831981	393281	0.730864	393281	0.901426
395612	0.749792	395612	0.841301	395612	0.746407	395612	0.897962
396777	0.749507	396777	0.849449	396777	0.748208	396777	0.894563
399107	0.725932	399107	0.835997	399107	0.726164	399107	0.900657
400273	0.723336	400273	0.831636	400273	0.722976	400273	0.895993
402603	0.742114	402603	0.843979	402603	0.741058	402603	0.890417
403768	0.754241	403768	0.842308	403768	0.743471	403768	0.894783
406099	0.723526	406099	0.837489	406099	0.739833	406099	0.889031
407264	0.725996	407264	0.832746	407264	0.730144	407264	0.899095
409595	0.742668	409595	0.845547	409595	0.743669	409595	0.898061
410760	0.75945	410760	0.847345	410760	0.748982	410760	0.900822
413091	0.738282	413091	0.836329	413091	0.733692	413091	0.899634
414256	0.734435	414256	0.828474	414256	0.725029	414256	0.890571
416587	0.751756	416587	0.83805	416587	0.742823	416587	0.898248
417752	0.76534	417752	0.844246	417752	0.750189	417752	0.900327
420082	0.755841	420082	0.836647	420082	0.735078	420082	0.89331
421248	0.744615	421248	0.833001	421248	0.732899	421248	0.893343
423578	0.737506	423578	0.839886	423578	0.740553	423578	0.894816
424743	0.743301	424743	0.841696	424743	0.740247	424743	0.905309
427074	0.73749	427074	0.835946	427074	0.74248	427074	0.898842
428239	0.745074	428239	0.835474	428239	0.743435	428239	0.905859
430570	0.739216	430570	0.843775	430570	0.740824	430570	0.903857
431735	0.735036	431735	0.836316	431735	0.740896	431735	0.90477
434066	0.735321	434066	0.837718	434066	0.849981	434066	0.905342
435231	0.734007	435231	0.841199	435231	0.832295	435231	0.904209
437561	0.740578	437561	0.844297	437561	0.812376	437561	0.908872
438727	0.743285	438727	0.841467	438727	0.807892	438727	0.908443
441057	0.74566	441057	0.839631	441057	0.795483	441057	0.896543
442223	0.754178	442223	0.845611	442223	0.78592	442223	0.90466
444553	0.750331	444553	0.83485	444553	0.782264	444553	0.901679
445718	0.761968	445718	0.834773	445718	0.777888	445718	0.898556
448049	0.778339	448049	0.836775	448049	0.768072	448049	0.902229
449214	0.781173	449214	0.845917	449214	0.761049	449214	0.898754
451545	0.775584	451545	0.848467	451545	0.764849	451545	0.904979
452710	0.773003	452710	0.843749	452710	0.757879	452710	0.906167
455041	0.775188	455041	0.841008	455041	0.74583	455041	0.91986
456206	0.768966	456206	0.844348	456206	0.755592	456206	0.904792
458537	0.760575	458537	0.844999	458537	0.74574	458537	0.906211
459702	0.758374	459702	0.84533	459702	0.751611	459702	0.910522
462032	0.747006	462032	0.839478	462032	0.747217	462032	0.908388
463198	0.745312	463198	0.843086	463198	0.747073	463198	0.902845
465528	0.748526	465528	0.842806	465528	0.744786	465528	0.908311
466693	0.740134	466693	0.838828	466693	0.745866	466693	0.903527
469024	0.744156	469024	0.846771	469024	0.739599	469024	0.905111
470189	0.735733	470189	0.846797	470189	0.736339	470189	0.898908
472520	0.73282	472520	0.845496	472520	0.746028	472520	0.902757
473685	0.730255	473685	0.837502	473685	0.741238	473685	0.901481
476016	0.7411	476016	0.83411	476016	0.739851	476016	0.895399
477181	0.745533	477181	0.837145	477181	0.742949	477181	0.903758
479511	0.73559	479511	0.839771	479511	0.746875	479511	0.894519
480677	0.732028	480677	0.834824	480677	0.74122	480677	0.893904
483007	0.737237	483007	0.830795	483007	0.742607	483007	0.898193
484173	0.734086	484173	0.832006	484173	0.739833	484173	0.900129
486503	0.73559	486503	0.839937	486503	0.74972	486503	0.899084
487668	0.731601	487668	0.838726	487668	0.748568	487668	0.8997
489417	0.743396	489417	0.841505	489417	0.734862	489417	0.891407
490582	0.738361	490582	0.841161	490582	0.74574	490582	0.891693
492330	0.73863	492330	0.837986	492330	0.742805	492330	0.896774
493495	0.745438	493495	0.835589	493495	0.746569	493495	0.893882
495825	0.738472	495825	0.833562	495825	0.744822	495825	0.891506
